# Supplementary material for: Design, synthesis, and characterization of a novel Zn(II)-2-phenyl benzimidazole framework for the removal of organic dyes
Source: Sci Rep. 2022 Jul 20;12:12431. doi: 10.1038/s41598-022-16753-8 (PMC9300708; doi:10.1038/s41598-022-16753-8)
Supplement: Supplementary file 3 — Supplementary Information 3. [file 41598_2022_16753_MOESM3_ESM.xlsx]

## Sheet: Sheet1
xps mg
1100.00610 0.91553 -1.49536 5.00000 0.20000 736 97.0 -1253.60
3170
3182
3192
3017
3253
3099
3074
3105
3018
2990
2951
3020
3060
2953
2959
2863
2901
2822
2790
2919
2839
2805
2752
2765
2655
2606
2677
2654
2728
2711
2571
2619
2743
2730
2610
2528
2547
2496
2502
2480
2441
2507
2444
2419
2317
2364
2359
2480
2800
2575
2351
2236
2338
2238
2454
2291
2294
2233
2374
2191
2256
2258
2233
2305
2245
2261
2272
2279
2334
2315
2166
2164
2063
1981
1874
1744
1713
1764
1642
1616
1552
1594
1587
1544
1599
1578
1542
1611
1553
1574
1499
1517
1530
1649
1614
1564
1506
1508
1601
1598
1589
1594
1515
1571
1529
1537
1510
1518
1533
1531
1543
1491
1515
1503
1470
1483
1559
1567
1496
1510
1516
1566
1556
1557
1586
1521
1496
1488
1486
1452
1425
1475
1410
1468
1530
1500
1456
1469
1484
1494
1469
1504
1496
1548
1539
1449
1515
1542
1508
1542
1513
1529
1512
1522
1519
1551
1533
1523
1501
1457
1556
1413
1461
1393
1496
1522
1531
1440
1456
1515
1453
1461
1421
1493
1498
1503
1499
1545
1438
1496
1493
1576
1522
1567
1461
1515
1485
1452
1474
1503
1502
1465
1469
1528
1467
1544
1524
1522
1528
1460
1458
1559
1509
1497
1555
1541
1497
1476
1495
1572
1478
1550
1482
1529
1533
1486
1557
1540
1584
1552
1574
1607
1499
1520
1477
1479
1508
1465
1453
1447
1409
1420
1460
1554
1568
1574
1535
1551
1417
1474
1306
1352
1276
1348
1308
1242
1302
1313
1298
1274
1318
1269
1283
1328
1327
1434
1321
1398
1272
1382
1288
1287
1311
1354
1311
1291
1303
1317
1372
1295
1355
1303
1266
1310
1333
1346
1300
1308
1304
1370
1334
1320
1335
1372
1358
1302
1247
1380
1322
1366
1335
1377
1386
1370
1354
1392
1289
1306
1343
1322
1324
1346
1327
1316
1294
1313
1362
1392
1290
1369
1309
1298
1401
1311
1326
1355
1322
1402
1356
1389
1350
1361
1352
1341
1365
1363
1337
1359
1360
1355
1377
1274
1322
1398
1413
1333
1371
1392
1400
1346
1359
1333
1378
1362
1372
1363
1330
1417
1354
1404
1349
1377
1329
1321
1372
1345
1336
1367
1310
1337
1275
1413
1373
1321
1377
1306
1237
1327
1256
1251
1281
1289
1241
1260
1342
1587
2164
1680
1271
1162
1157
1159
1257
1157
1173
1132
1197
1141
1087
1114
1151
1203
1131
1178
1099
1151
1185
1169
1168
1193
1136
1196
1146
1188
1097
1188
1136
1105
1155
1155
1124
1181
1136
1188
1124
1176
1198
1174
1174
1182
1162
1183
1197
1166
1143
1141
1149
1148
1154
1129
1132
1153
1148
1196
1138
1139
1200
1137
1122
1169
1147
1133
1156
1114
1174
1246
1189
1191
1118
1155
1111
1134
1060
1121
1086
1044
1031
1113
1037
1153
1083
1060
1043
1048
1100
1220
1097
1082
982
1048
1048
999
1068
1049
980
1001
1015
1020
1049
1081
1057
970
1047
1017
1011
1030
1068
1108
1003
1070
1048
1042
1033
1088
1073
1194
1146
1107
1030
1038
1069
1127
1108
1035
1000
1006
934
983
1018
1050
1053
1050
970
1042
961
943
1036
1039
932
960
1026
965
944
966
963
1000
1027
1042
982
1036
929
914
850
843
816
706
681
622
695
774
961
2558
3272
1302
761
479
507
683
631
548
453
376
426
604
649
513
418
290
249
233
187
205
205
171
178
219
200
195
246
339
259
223
192
191
157
162
147
155
120
139
127
144
110
110
115
121
123
134
134
131
121
132
113
102
123
118
129
129
144
151
123
121
125
108
126
116
145
96
132
125
117
127
113
127
125
130
134
109
143
159
134
94
118
110
114
139
122
123
119
113
126
133
111
116
103
119
113
124
155
154
120
121
127
115
134
116
120
108
109
119
107
124
93
102
105
103
107
111
114
112
106
102
96
109
107
115
85
92
91
129
161
138
185
173
117
98
78
91
100
77
64
62
62
61
71
73
68
58
64
69
68
68
71
59
64
73
58
55
69
60
77
58
65
80
60
71
64
63
56
58
55
71
68
77
75
68
69
62
47
57
67
57
66
58
87
96
55
40
32
47
30
27
24
22
19
11
19.98901 0.03052 -0.06104 5.00000 0.20000 328 97.0 -1253.60
73
55
73
66
59
84
72
68
67
65
69
57
59
70
52
68
67
77
69
80
69
83
67
82
61
84
73
86
71
85
72
70
82
69
79
83
76
80
80
92
93
101
89
91
98
105
93
98
111
103
94
118
112
98
128
111
121
117
136
109
103
107
92
126
118
102
105
112
113
110
123
99
114
98
90
110
79
96
87
82
75
88
81
80
62
69
88
72
65
80
69
66
63
64
60
55
59
67
70
55
49
51
54
58
48
60
59
45
40
58
41
53
53
39
43
33
47
39
52
42
46
48
48
47
43
41
44
34
48
36
39
32
37
36
37
49
43
40
36
44
49
43
43
48
38
35
34
49
28
43
48
43
50
49
36
35
42
40
43
42
33
49
35
41
46
36
33
34
31
33
37
30
35
37
33
37
36
45
42
46
35
39
39
38
33
26
32
29
34
23
37
29
32
28
30
40
26
23
36
24
28
33
22
24
28
31
29
34
32
27
25
25
25
28
30
24
31
22
20
32
27
18
25
24
16
30
16
28
29
19
24
24
24
22
21
25
29
33
27
27
26
26
21
25
16
26
17
25
29
26
16
18
13
22
27
21
26
25
19
20
22
29
24
22
21
20
21
18
17
21
17
22
25
20
19
19
25
23
15
23
17
19
20
18
20
15
22
22
14
24
16
31
14
22
19
9
24
16
18
14
23
21
18
17
17
20
17
15
16
24
26
20
16
21
17
19
23
19
17
18
16
14
17
23
16
15
19
13

## Sheet: Sheet2
xps mg
304.99268 274.99390 -0.03052 5.00000 0.20000 984 27.0 -1253.60
101
90
113
90
103
104
118
110
87
96
90
90
93
91
95
85
82
107
103
92
107
98
86
109
97
99
94
89
96
98
99
97
77
93
94
106
96
87
87
77
113
85
96
89
95
97
92
84
92
77
103
104
81
88
89
87
94
81
82
85
97
88
81
91
89
83
85
84
103
95
91
80
69
75
89
91
93
91
92
91
89
78
107
75
93
92
84
83
98
102
79
110
95
82
94
93
105
83
88
96
89
84
70
101
87
89
78
76
88
82
89
85
82
75
95
76
84
97
79
99
72
75
79
64
84
95
96
80
77
77
83
86
75
80
64
76
82
75
83
69
96
82
75
80
58
68
78
72
70
59
74
89
71
71
78
82
84
94
92
67
76
92
89
90
65
78
65
63
87
78
66
67
67
81
90
73
86
57
73
64
88
71
62
89
62
85
71
86
82
81
70
87
62
80
76
79
63
68
57
79
80
75
76
78
70
71
82
84
64
65
65
68
81
78
72
75
64
61
61
72
72
81
82
76
75
66
83
73
61
65
66
69
61
72
60
94
59
59
69
70
69
65
69
74
61
76
57
63
80
75
71
66
80
81
67
63
76
64
62
65
84
60
67
63
77
72
82
67
67
65
61
89
80
74
62
67
65
63
74
65
95
77
74
78
71
72
65
76
77
72
70
80
63
75
64
70
84
74
61
74
77
84
73
77
62
69
71
65
75
62
71
80
76
84
79
73
73
77
83
75
79
78
81
84
71
66
80
70
84
71
77
79
70
85
94
75
72
83
91
76
75
82
65
79
80
87
81
81
75
83
79
84
76
92
84
86
72
89
76
86
91
86
73
92
72
80
99
88
96
96
79
89
70
75
86
73
86
81
82
88
65
66
90
71
86
81
88
84
86
79
98
93
81
85
90
78
89
69
95
85
82
83
95
86
95
92
93
104
91
85
86
95
105
80
117
96
114
110
117
122
125
114
136
119
122
128
150
138
129
144
160
149
126
170
154
159
162
186
205
182
184
189
214
217
200
243
240
270
212
266
280
289
286
291
286
299
308
354
318
343
339
374
375
369
395
424
396
470
429
422
458
486
452
482
506
508
554
542
536
566
577
567
584
631
605
564
578
600
540
571
561
597
611
581
575
563
620
583
568
588
565
542
522
521
548
509
500
549
503
470
481
452
483
452
463
381
423
378
328
343
336
360
309
293
299
276
321
276
263
263
266
271
239
254
234
214
203
215
195
200
186
178
165
165
163
173
156
167
154
140
149
180
129
130
158
128
149
185
130
145
152
155
138
134
126
157
141
110
155
137
128
119
134
112
139
120
135
130
129
121
123
118
117
127
115
133
136
109
107
117
132
132
100
113
99
99
98
104
102
93
86
70
91
74
78
82
78
74
75
96
70
66
77
64
72
70
58
55
62
61
67
60
58
57
62
66
60
53
55
61
51
50
65
42
63
45
53
60
48
53
55
53
54
45
56
41
59
68
50
57
56
51
51
58
54
44
56
54
41
42
37
45
46
45
53
52
46
46
47
63
47
52
43
46
55
47
57
47
46
56
40
44
35
46
49
52
69
54
45
50
51
47
55
39
39
53
55
52
59
51
49
50
48
54
60
46
48
49
47
68
58
50
53
51
59
61
54
48
60
59
52
51
72
55
62
53
48
61
71
74
62
45
63
59
67
67
62
62
56
64
72
51
87
70
76
55
90
62
69
76
78
78
67
84
72
85
89
69
85
75
84
81
77
80
81
70
86
79
82
112
95
64
93
85
92
87
76
96
76
78
86
80
71
75
84
76
71
79
76
75
76
73
74
82
101
80
71
73
72
72
77
70
72
70
60
65
67
81
80
67
78
63
64
66
61
62
71
80
69
77
72
52
80
69
59
59
70
65
74
54
76
74
50
67
83
75
67
67
74
62
67
71
63
48
55
68
56
63
55
61
64
66
57
54
54
57
47
52
60
54
50
47
57
54
52
66
51
43
50
57
53
50
52
67
45
44
47
52
52
51
61
52
47
43
52
56
46
58
41
46
38
47
54
39
47
44
43
38
52
36
31
37
44
39
42
43
44
47
50
40
45
45
44
39
43
43
46
43
37
39
37
44
45
42
41
43
49
50
30
39
40
51
46
40
54
32
30
48
36
37
39
45
39
35
53
45
39
41
44
28
40
33
36
44
47
38
46
38
40
48
43
42
34
39
42
32
41
53
44
42
44
49
42
50
50
41
47
41
36
37
51
34
39
37
549.98779 519.98901 -0.03052 5.00000 0.20000 984 27.0 -1253.60
130
141
156
130
166
159
156
157
133
143
147
135
147
146
153
135
130
134
153
125
142
133
141
143
130
142
148
142
153
131
151
120
145
164
131
135
146
153
161
138
143
141
136
161
132
123
166
150
154
156
150
159
138
159
133
155
162
150
139
144
163
175
144
152
153
154
145
152
134
131
143
153
145
160
141
140
157
143
138
148
130
137
132
127
154
136
139
130
153
125
162
136
126
141
135
141
151
134
142
131
123
161
145
131
134
152
136
123
163
124
133
147
148
131
159
141
150
149
150
130
145
132
132
140
155
137
135
153
138
131
164
146
151
152
131
143
140
122
128
133
125
127
139
134
140
142
129
142
145
136
130
143
143
145
130
161
147
131
145
138
155
131
140
141
131
136
136
169
142
139
125
128
140
155
139
135
121
137
133
113
124
137
117
123
110
158
121
137
133
139
114
143
127
147
135
149
153
144
124
131
145
125
137
124
125
128
131
122
139
146
135
132
137
163
113
142
139
118
144
139
125
142
130
131
124
136
132
138
130
128
128
142
129
141
123
140
119
116
143
162
147
155
128
142
143
111
141
126
134
116
146
122
130
149
143
131
128
120
120
136
126
142
140
135
142
134
118
127
137
152
138
149
131
134
136
149
152
136
131
126
125
136
135
136
125
133
159
120
130
124
145
142
135
140
136
135
114
130
141
127
142
137
121
139
150
158
160
134
137
124
129
169
149
142
142
140
148
142
141
153
146
128
163
153
128
154
151
170
155
158
139
143
178
139
152
154
149
154
152
153
149
137
149
155
185
172
157
158
174
162
146
180
158
164
172
178
173
180
137
166
181
176
171
196
161
198
211
173
200
218
192
198
193
186
236
207
222
212
224
243
227
255
234
225
225
218
241
212
232
256
264
242
233
247
235
237
261
267
271
253
268
241
278
290
269
269
243
242
245
274
257
247
268
254
234
260
276
260
267
218
233
264
260
274
260
251
250
245
224
224
230
228
206
282
220
232
240
240
191
246
191
201
197
197
211
215
190
191
189
202
199
178
208
182
177
199
188
151
201
193
169
193
172
177
174
169
165
145
159
164
161
170
154
153
159
191
171
177
163
147
148
136
135
145
163
148
132
145
140
153
145
152
131
151
126
145
148
149
157
146
141
145
136
154
126
139
146
115
134
131
145
153
152
133
132
153
151
129
130
140
158
149
124
146
150
135
130
139
136
140
125
132
143
147
132
135
125
136
127
141
144
121
117
131
141
110
146
123
149
134
146
138
136
131
108
133
123
134
123
141
142
131
127
121
144
143
127
123
137
118
124
122
120
126
134
127
137
131
145
136
137
140
160
133
117
140
121
140
135
137
128
145
137
145
144
133
109
129
117
138
124
151
114
136
140
130
126
139
121
134
139
137
156
141
133
136
135
135
136
122
124
133
140
127
146
130
116
123
139
140
129
143
135
140
142
138
157
126
140
129
109
122
130
146
137
137
138
143
117
156
130
139
125
158
136
125
153
136
128
110
131
117
160
130
145
152
146
138
158
140
140
139
140
153
127
125
148
160
132
142
130
152
153
143
141
133
133
132
139
131
140
117
136
153
158
141
170
142
136
145
135
142
143
149
154
137
142
141
155
144
140
140
145
141
126
155
133
124
153
128
148
138
143
141
151
146
136
138
135
136
136
132
141
147
149
138
135
159
131
138
132
151
147
151
137
126
134
139
131
161
141
125
134
161
143
118
114
128
114
127
140
155
163
135
158
124
129
128
129
137
136
135
124
132
153
151
124
123
125
104
135
129
137
116
136
146
130
110
144
129
123
131
120
139
135
125
147
120
122
133
129
127
129
131
120
137
126
131
125
132
120
134
123
119
132
137
115
121
127
126
112
142
119
115
131
136
122
114
148
138
117
122
124
136
123
134
139
128
119
134
122
152
124
113
139
121
145
123
126
153
134
150
127
133
134
126
136
133
124
137
131
130
131
146
139
119
132
117
156
154
107
117
123
118
127
133
130
136
121
133
144
137
123
126
125
124
131
127
108
132
155
133
133
102
132
134
149
105
134
134
124
133
141
140
133
121
148
125
135
142
135
139
131
146
127
118
136
134
136
131
120
129
113
125
136
130
134
134
145
115
120
138
143
114
132
140
143
140
143
140
151
131
138
135
127
141
126
138
125
140
127
109
133
110
116
123
114
106
120
120
120
129
133
126
148
130
137
127
137
116
148
135
136
114
148
120
128
119
138
131
118
127
119
135
1070.00732 1010.00977 -0.06104 5.00000 0.20000 984 36.0 -1253.60
689
692
654
637
638
667
697
648
598
662
632
668
696
645
649
613
702
609
594
686
580
657
701
691
634
650
646
664
[truncated: 1,777 more rows]
