# Supplementary material for: Design, synthesis, and characterization of a novel Zn(II)-2-phenyl benzimidazole framework for the removal of organic dyes
Source: Sci Rep. 2022 Jul 20;12:12431. doi: 10.1038/s41598-022-16753-8 (PMC9300708; doi:10.1038/s41598-022-16753-8)
Supplement: Supplementary file 4 — Supplementary Information 4. [file 41598_2022_16753_MOESM4_ESM.xlsx]

## Sheet: TG
Table
°C	%
24.97	100
29.24	100
33.12	100
36.04	100
39.35	100
43.15	99.95
47.02	99.84
50.93	99.66
54.9	99.39
58.93	99.02
62.97	98.55
67.05	97.95
71.14	97.25
75.26	96.5
79.4	95.74
83.58	95.01
87.77	94.36
91.98	93.78
96.19	93.33
100.43	92.97
104.66	92.67
108.89	92.41
113.13	92.19
117.37	91.95
121.59	91.72
125.77	91.33
129.95	90.79
134.19	90.29
138.4	89.82
142.62	89.39
146.83	88.99
151.04	88.64
155.23	88.32
159.45	88
163.64	87.63
167.84	87.16
172	86.57
176.17	85.89
180.32	85.12
184.47	84.24
188.61	83.18
192.75	81.9
196.89	80.51
201.06	79.18
205.17	78.22
209.26	77.37
213.35	76.79
217.45	76.33
221.52	75.96
225.61	75.62
229.67	75.31
233.73	75.02
237.79	74.72
241.84	74.37
245.88	73.93
249.91	73.33
253.94	72.59
257.96	71.75
261.98	70.91
266.01	70.21
270.03	69.78
274.05	69.47
278.07	69.2
282.07	68.94
286.07	68.72
290.07	68.51
294.07	68.31
298.06	68.12
302.03	67.95
306.01	67.78
309.99	67.63
313.96	67.49
317.93	67.35
321.9	67.23
325.87	67.13
329.83	67.03
333.78	66.93
337.73	66.84
341.68	66.74
345.63	66.63
349.58	66.53
353.52	66.42
357.45	66.3
361.4	66.15
365.34	65.99
369.27	65.82
373.2	65.63
377.13	65.4
381.07	65.16
385.01	64.86
388.95	64.52
392.88	64.15
396.83	63.71
400.79	63.23
404.75	62.68
408.71	62.07
412.7	61.36
416.69	60.54
420.67	59.62
424.63	58.68
428.56	57.77
432.49	56.94
436.39	56.19
440.31	55.49
444.23	54.82
448.15	54.17
452.08	53.51
456.03	52.83
459.97	52.12
463.91	51.38
467.87	50.6
471.82	49.78
475.78	48.9
479.75	47.97
483.7	46.95
487.66	45.96
491.61	44.88
495.58	43.75
499.51	42.58
503.45	41.36
507.38	40.14
511.29	38.91
515.2	37.64
519.12	36.38
523.03	35.09
526.95	33.78
530.87	32.44
534.78	31.09
538.68	29.75
542.55	28.44
546.4	27.19
550.21	26.03
554.01	24.96
557.76	24.1
561.26	23.64
564.78	23.52
568.45	23.49
572.21	23.49
576.01	23.48
579.86	23.48
583.69	23.48
587.56	23.48
591.43	23.45
595.31	23.46
599.2	23.46
603.07	23.46
606.96	23.46
610.83	23.46
614.72	23.46
618.59	23.46
622.47	23.45
626.35	23.45
630.23	23.45
634.11	23.45
638.01	23.45
641.89	23.42
645.78	23.43
649.67	23.42
653.56	23.41
657.44	23.4
661.32	23.38
665.21	23.38
669.1	23.37
672.99	23.35
676.87	23.33
680.76	23.32
684.64	23.3
688.52	23.29
692.41	23.26
696.29	23.24
700.17	23.22
704.05	23.19
707.92	23.16
711.81	23.14
715.69	23.11
719.56	23.07
723.45	23.03
727.33	22.99
731.21	22.96
735.07	22.91
738.95	22.88
742.82	22.83
746.68	22.78
750.55	22.73
754.41	22.67
758.27	22.63
762.13	22.57
765.99	22.51
769.84	22.45
773.7	22.4
777.56	22.33
781.51	22.27
785.53	22.19
789.56	22.13
793.59	22.11
797.62	22.08
800	22.08

## Sheet: DTG
Table
°C	1/°C
24.97	4.53e-05
29.24	4.53e-05
33.12	4.53e-05
36.04	9.59e-06
39.35	-7.502e-05
43.15	-0.00020293
47.02	-0.00036722
50.93	-0.00056459
54.9	-0.00079588
58.93	-0.00106
62.97	-0.00134
67.05	-0.00159
71.14	-0.00177
75.26	-0.00186
79.4	-0.00184
83.58	-0.00172
87.77	-0.00152
91.98	-0.00128
96.19	-0.00105
100.43	-0.0008463
104.66	-0.00070649
108.89	-0.00062306
113.13	-0.0005834
117.37	-0.00062806
121.59	-0.00082786
125.77	-0.00108
129.95	-0.00124
134.19	-0.00122
138.4	-0.00112
142.62	-0.00104
146.83	-0.00094272
151.04	-0.00085734
155.23	-0.00082231
159.45	-0.00089079
163.64	-0.00107
167.84	-0.00131
172	-0.00157
176.17	-0.00182
180.32	-0.00209
184.47	-0.00246
188.61	-0.00288
192.75	-0.00326
196.89	-0.00323
201.06	-0.00288
205.17	-0.0023
209.26	-0.00179
213.35	-0.00136
217.45	-0.00108
221.52	-0.00091236
225.61	-0.00081696
229.67	-0.00076238
233.73	-0.00075797
237.79	-0.00083522
241.84	-0.00102
245.88	-0.00131
249.91	-0.00165
253.94	-0.00193
257.96	-0.00202
261.98	-0.00183
266.01	-0.00143
270.03	-0.00102
274.05	-0.0007667
278.07	-0.00065992
282.07	-0.00060018
286.07	-0.00055226
290.07	-0.00051733
294.07	-0.00048396
298.06	-0.00045574
302.03	-0.00042227
306.01	-0.00039127
309.99	-0.00036843
313.96	-0.00034846
317.93	-0.00031942
321.9	-0.00028318
325.87	-0.0002611
329.83	-0.00024577
333.78	-0.00023959
337.73	-0.00024049
341.68	-0.00025373
345.63	-0.00026396
349.58	-0.00027286
353.52	-0.00029456
357.45	-0.00033115
361.4	-0.0003773
365.34	-0.00042041
369.27	-0.00047082
373.2	-0.00051966
377.13	-0.00058895
381.07	-0.00067645
385.01	-0.00078322
388.95	-0.00089691
392.88	-0.00102
396.83	-0.00115
400.79	-0.00129
404.75	-0.00145
408.71	-0.00166
412.7	-0.00191
416.69	-0.00214
420.67	-0.00228
424.63	-0.00227
428.56	-0.00216
432.49	-0.00199
436.39	-0.00184
440.31	-0.00172
444.23	-0.00167
448.15	-0.00165
452.08	-0.00168
456.03	-0.00174
459.97	-0.00181
463.91	-0.0019
467.87	-0.002
471.82	-0.00213
475.78	-0.00226
479.75	-0.00239
483.7	-0.00251
487.66	-0.00263
491.61	-0.00275
495.58	-0.00288
499.51	-0.00297
503.45	-0.00304
507.38	-0.00308
511.29	-0.00312
515.2	-0.00316
519.12	-0.0032
523.03	-0.00325
526.95	-0.00331
530.87	-0.00334
534.78	-0.00334
538.68	-0.0033
542.55	-0.00318
546.4	-0.00301
550.21	-0.00275
554.01	-0.00232
557.76	-0.00163
561.26	-0.00085782
564.78	-0.0002939
568.45	-7.17e-05
572.21	-2.485e-05
576.01	-1.128e-05
579.86	-5.43e-06
583.69	-1.528e-05
587.56	-1.65e-05
591.43	-1.165e-05
595.31	-2.02e-06
599.2	1.2949e-07
603.07	-7.9458e-07
606.96	-1.48e-06
610.83	-6.3279e-07
614.72	-5.482e-07
618.59	-3.26e-06
622.47	-7.03e-06
626.35	-1.008e-05
630.23	-7.45e-06
634.11	-1.357e-05
638.01	-2.171e-05
641.89	-1.683e-05
645.78	-1.312e-05
649.67	-1.622e-05
653.56	-2.969e-05
657.44	-2.564e-05
661.32	-2.335e-05
665.21	-2.897e-05
669.1	-3.428e-05
672.99	-3.839e-05
676.87	-3.614e-05
680.76	-4.078e-05
684.64	-4.874e-05
688.52	-5.56e-05
692.41	-5.097e-05
696.29	-5.314e-05
700.17	-6.151e-05
704.05	-6.677e-05
707.92	-7.078e-05
711.81	-7.027e-05
715.69	-8.156e-05
719.56	-8.907e-05
723.45	-9.364e-05
727.33	-0.00010059
731.21	-0.00010973
735.07	-0.00010594
738.95	-0.00010307
742.82	-0.00010165
746.68	-0.00012658
750.55	-0.00012905
754.41	-0.00013053
758.27	-0.00013147
762.13	-0.00013805
765.99	-0.0001475
769.84	-0.00014783
773.7	-0.00015281
777.56	-0.0001621
781.51	-0.00017104
785.53	-0.00017141
789.56	-0.00017141
793.59	-0.00017141
797.62	-0.00017141
800	-0.00017141
